# Supplementary material for: Racial Disparities in Periprosthetic Joint Infections after Primary Total Joint Arthroplasty: A Retrospective Study
Source: Antibiotics (Basel). 2023 Nov 16;12(11):1629. doi: 10.3390/antibiotics12111629 (PMC10668943; doi:10.3390/antibiotics12111629)
Supplement: Supplementary file 1 [file antibiotics-12-01629-s001.zip]

Archive with 1 entries (1 files):
- antibiotics-2664224-supplementary.pdf
